# Supplementary material for: Longitudinal Comparison of Neutralizing Antibody Responses to COVID-19 mRNA Vaccines after Second and Third Doses
Source: Vaccines (Basel). 2022 Sep 3;10(9):1459. doi: 10.3390/vaccines10091459 (PMC9504054; doi:10.3390/vaccines10091459)
Supplement: Supplementary file 1 [file vaccines-10-01459-s001.zip]

Archive with 1 entries (1 files):
- vaccines-1877290-supplementary.pdf
